# Supplementary material for: Enhanced NSAIDs Solubility in Drug–Drug Formulations with Ciprofloxacin
Source: Int J Mol Sci. 2023 Feb 7;24(4):3305. doi: 10.3390/ijms24043305 (PMC9964002; doi:10.3390/ijms24043305)
Supplement: Supplementary file 1 [file ijms-24-03305-s001.zip]

Archive with 1 entries (1 files):
- ijms-2150094-supplementary.pdf
